# Supplementary material for: Age-Dependent Dynamics of Maternally Derived Antibodies (MDAs) and Understanding MDA-Mediated Immune Tolerance in Foot-and-Mouth Disease-Vaccinated Pigs
Source: Vaccines (Basel). 2022 Apr 24;10(5):677. doi: 10.3390/vaccines10050677 (PMC9143745; doi:10.3390/vaccines10050677)
Supplement: Supplementary file 1 [file vaccines-10-00677-s001.zip]

Archive with 1 entries (1 files):
- vaccines-1603879-supplementary.pdf
